# Supplementary material for: Trapdoor spiders of the genus Cyclocosmia Ausserer, 1871 from China and Vietnam (Araneae, Ctenizidae)
Source: Zookeys. 2017 Jan 6;(643):75–85. doi: 10.3897/zookeys.643.10797 (PMC5242268; doi:10.3897/zookeys.643.10797)
Supplement: XML Treatment for Cyclocosmia [file zookeys.643.10797-treatment1.xml]

<!DOCTYPE tp:taxon-treatment
  PUBLIC "-//TaxonX//DTD Taxonomic Treatment Publishing DTD v0 20100105//EN" "tax-treatment-NSO.dtd">
<tp:taxon-treatment xmlns:tp="http://www.plazi.org/taxpub"><tp:treatment-meta><kwd-group><label>Taxon classification</label><kwd><named-content content-type="kingdom">Animalia</named-content></kwd><kwd><named-content content-type="order">Araneae</named-content></kwd><kwd><named-content content-type="family">Ctenizidae</named-content></kwd></kwd-group><mixed-citation publication-type="journal"><person-group><name><surname>Xu</surname><given-names>Xin</given-names></name><name><surname>Xu</surname><given-names>Chen</given-names></name><name><surname>Li</surname><given-names>Fan</given-names></name><name><surname>Pham</surname><given-names>Dinh Sac</given-names></name><name><surname>Li</surname><given-names>Daiqin</given-names></name></person-group><article-title>Trapdoor spiders of the genus <italic><tp:taxon-name><tp:taxon-name-part taxon-name-part-type="genus">Cyclocosmia</tp:taxon-name-part></tp:taxon-name></italic> Ausserer, 1871 from China and Vietnam (<tp:taxon-name><tp:taxon-name-part taxon-name-part-type="order">Araneae</tp:taxon-name-part></tp:taxon-name>, <tp:taxon-name><tp:taxon-name-part taxon-name-part-type="family">Ctenizidae</tp:taxon-name-part></tp:taxon-name>)</article-title><source>Zookeys</source><day>6</day><month>1</month><year>2017</year><volume>2017</volume><issue>643</issue><fpage>75</fpage><lpage>85</lpage><pub-id pub-id-type="doi">10.3897/zookeys.643.10797</pub-id></mixed-citation></tp:treatment-meta><tp:nomenclature><label>Genus</label><tp:taxon-name>
            <tp:taxon-name-part taxon-name-part-type="genus">Cyclocosmia</tp:taxon-name-part>
          </tp:taxon-name><tp:taxon-authority>Ausserer, 1871</tp:taxon-authority><tp:nomenclature-citation-list><tp:nomenclature-citation><tp:taxon-name>
                <tp:taxon-name-part taxon-name-part-type="genus">Cyclocosmia</tp:taxon-name-part>
              </tp:taxon-name><comment>Ausserer, 1871, type species <tp:taxon-name><tp:taxon-name-part taxon-name-part-type="genus">Cyclocosmia</tp:taxon-name-part> <tp:taxon-name-part taxon-name-part-type="species">truncata</tp:taxon-name-part></tp:taxon-name> (Hentz, 1841): 144.</comment></tp:nomenclature-citation><tp:nomenclature-citation><tp:taxon-name>
                <tp:taxon-name-part taxon-name-part-type="genus">Chorizops</tp:taxon-name-part>
              </tp:taxon-name><comment>Ausserer, 1871, type species by original designation <tp:taxon-name><tp:taxon-name-part taxon-name-part-type="genus">Actinopus</tp:taxon-name-part> <tp:taxon-name-part taxon-name-part-type="species">loricatus</tp:taxon-name-part></tp:taxon-name> C. L. Koch, 1842, synonymised by Gertsch &amp; Platnick, 1975: 15.</comment></tp:nomenclature-citation></tp:nomenclature-citation-list></tp:nomenclature><tp:treatment-sec sec-type="diagnosis" id="SECID0ECBAE"><title>Diagnosis.</title><p>The genus <italic><tp:taxon-name><tp:taxon-name-part taxon-name-part-type="genus">Cyclocosmia</tp:taxon-name-part></tp:taxon-name></italic> differs from all the other genera of <tp:taxon-name><tp:taxon-name-part taxon-name-part-type="family">Ctenizidae</tp:taxon-name-part></tp:taxon-name> by the abruptly truncated abdomen forming a heavily sclerotized disc that is enhanced by a series of raised ribs and grooves (<xref ref-type="bibr" rid="B5">Gertsch and Platnick 1975</xref>) (Fig. <xref ref-type="fig" rid="F1">1B-D, I-L</xref>). Genera <italic><tp:taxon-name><tp:taxon-name-part taxon-name-part-type="genus">Galeosoma</tp:taxon-name-part></tp:taxon-name></italic> and <italic>Idiosoma</italic> of the family <tp:taxon-name><tp:taxon-name-part taxon-name-part-type="family">Idiopidae</tp:taxon-name-part></tp:taxon-name> have the similar abdominal form as <italic><tp:taxon-name><tp:taxon-name-part taxon-name-part-type="genus">Cyclocosmia</tp:taxon-name-part></tp:taxon-name></italic>, but the genus <italic><tp:taxon-name><tp:taxon-name-part taxon-name-part-type="genus">Galeosoma</tp:taxon-name-part></tp:taxon-name></italic> can be distinguished from <italic><tp:taxon-name><tp:taxon-name-part taxon-name-part-type="genus">Cyclocosmia</tp:taxon-name-part></tp:taxon-name></italic> by the distinctly truncated abdomen without ribs or grooves, and the genus <italic>Idiosoma</italic> can be distinguished from <italic><tp:taxon-name><tp:taxon-name-part taxon-name-part-type="genus">Cyclocosmia</tp:taxon-name-part></tp:taxon-name></italic> by the moderately truncated abdomen, even though with ribs or grooves. Moreover, the arrangement of eyes is also different, <italic><tp:taxon-name><tp:taxon-name-part taxon-name-part-type="genus">Cyclocosmia</tp:taxon-name-part></tp:taxon-name></italic> with two eye rows, yet the two genera of <tp:taxon-name><tp:taxon-name-part taxon-name-part-type="family">Idiopidae</tp:taxon-name-part></tp:taxon-name> with three eye rows (<xref ref-type="bibr" rid="B5">Gertsch and Platnick 1975</xref>; <xref ref-type="bibr" rid="B16">Zhu et al. 2006</xref>).</p><!--PageBreak--></tp:treatment-sec><tp:treatment-sec><!--Section generated to contain objects referenced in tp:taxon-treatment.--><fig id="F1" position="float" orientation="portrait"><label>Figure 1.</label><caption><p>
          <italic><tp:taxon-name><tp:taxon-name-part taxon-name-part-type="genus">Cyclocosmia</tp:taxon-name-part> <tp:taxon-name-part taxon-name-part-type="species">ricketti</tp:taxon-name-part></tp:taxon-name></italic> (Pocock, 1901) <bold>A</bold> habitat <bold>B–D</bold> habitus of female (XUC-2013-013) <bold>E</bold> abdomen, lateral view <bold>F</bold> posterior portion of opisthosoma, ventral view, showing spinnerets <bold>G</bold> female genitalia (XUC-2013-013), dorsal view <bold>H</bold> female genitalia (tianzishan-2016), dorsal view <bold>I</bold> showing opisthosomal disc in plugging position (XUC-2013-013) <bold>J–L</bold> abdomen, caudal view (<bold>J</bold> XUC-2013-013 <bold>K</bold> Tianzishan-2016 <bold>L</bold> C-2016-001). Scale bars 0.5 mm.</p></caption><graphic xmlns:xlink="http://www.w3.org/1999/xlink" xlink:href="zookeys-643-075-g001.jpg" position="float" orientation="portrait" xlink:type="simple" id="oo_117174.jpg"/></fig></tp:treatment-sec><ref-list><ref id="B5"><mixed-citation xmlns:xlink="http://www.w3.org/1999/xlink" xlink:type="simple">
          <person-group><name name-style="western"><surname>Gertsch</surname><given-names>WJ</given-names></name><name name-style="western"><surname>Platnick</surname><given-names>NI</given-names></name></person-group> (<year>1975</year>) <article-title>A revision of the trapdoor spider genus <italic><tp:taxon-name><tp:taxon-name-part taxon-name-part-type="genus">Cyclocosmia</tp:taxon-name-part></tp:taxon-name></italic> (<tp:taxon-name><tp:taxon-name-part taxon-name-part-type="order">Araneae</tp:taxon-name-part></tp:taxon-name>, <tp:taxon-name><tp:taxon-name-part taxon-name-part-type="family">Ctenizidae</tp:taxon-name-part></tp:taxon-name>).</article-title> <source>American Museum Novitates</source> <volume>2580</volume>: <fpage>1</fpage>–<lpage>20</lpage>.</mixed-citation></ref><ref id="B16"><mixed-citation xmlns:xlink="http://www.w3.org/1999/xlink" xlink:type="simple">
          <person-group><name name-style="western"><surname>Zhu</surname><given-names>MS</given-names></name><name name-style="western"><surname>Zhang</surname><given-names>JX</given-names></name><name name-style="western"><surname>Zhang</surname><given-names>F</given-names></name></person-group> (<year>2006</year>) <article-title>Rare spiders of the genus <italic><tp:taxon-name><tp:taxon-name-part taxon-name-part-type="genus">Cyclocosmia</tp:taxon-name-part></tp:taxon-name></italic> (<tp:taxon-name><tp:taxon-name-part taxon-name-part-type="class">Arachnida</tp:taxon-name-part></tp:taxon-name>: <tp:taxon-name><tp:taxon-name-part taxon-name-part-type="order">Araneae</tp:taxon-name-part></tp:taxon-name>: <tp:taxon-name><tp:taxon-name-part taxon-name-part-type="family">Ctenizidae</tp:taxon-name-part></tp:taxon-name>) from tropical and subtropical China.</article-title> <source>The Raffles Bulletin of Zoology</source> <volume>54</volume>: <fpage>119</fpage>–<lpage>124</lpage>.</mixed-citation></ref></ref-list></tp:taxon-treatment>
