# Supplementary material for: Trapdoor spiders of the genus Cyclocosmia Ausserer, 1871 from China and Vietnam (Araneae, Ctenizidae)
Source: Zookeys. 2017 Jan 6;(643):75–85. doi: 10.3897/zookeys.643.10797 (PMC5242268; doi:10.3897/zookeys.643.10797)
Supplement: XML Treatment for Cyclocosmia ricketti [file zookeys.643.10797-treatment2.xml]

<!DOCTYPE tp:taxon-treatment
  PUBLIC "-//TaxonX//DTD Taxonomic Treatment Publishing DTD v0 20100105//EN" "tax-treatment-NSO.dtd">
<tp:taxon-treatment xmlns:tp="http://www.plazi.org/taxpub"><tp:treatment-meta><kwd-group><label>Taxon classification</label><kwd><named-content content-type="kingdom">Animalia</named-content></kwd><kwd><named-content content-type="order">Araneae</named-content></kwd><kwd><named-content content-type="family">Ctenizidae</named-content></kwd></kwd-group><mixed-citation publication-type="journal"><person-group><name><surname>Xu</surname><given-names>Xin</given-names></name><name><surname>Xu</surname><given-names>Chen</given-names></name><name><surname>Li</surname><given-names>Fan</given-names></name><name><surname>Pham</surname><given-names>Dinh Sac</given-names></name><name><surname>Li</surname><given-names>Daiqin</given-names></name></person-group><article-title>Trapdoor spiders of the genus <italic><tp:taxon-name><tp:taxon-name-part taxon-name-part-type="genus">Cyclocosmia</tp:taxon-name-part></tp:taxon-name></italic> Ausserer, 1871 from China and Vietnam (<tp:taxon-name><tp:taxon-name-part taxon-name-part-type="order">Araneae</tp:taxon-name-part></tp:taxon-name>, <tp:taxon-name><tp:taxon-name-part taxon-name-part-type="family">Ctenizidae</tp:taxon-name-part></tp:taxon-name>)</article-title><source>Zookeys</source><day>6</day><month>1</month><year>2017</year><volume>2017</volume><issue>643</issue><fpage>75</fpage><lpage>85</lpage><pub-id pub-id-type="doi">10.3897/zookeys.643.10797</pub-id></mixed-citation></tp:treatment-meta><tp:nomenclature><tp:taxon-name>
            <tp:taxon-name-part taxon-name-part-type="genus">Cyclocosmia</tp:taxon-name-part>
            <tp:taxon-name-part taxon-name-part-type="species">ricketti</tp:taxon-name-part>
          </tp:taxon-name><tp:taxon-authority>(Pocock, 1901)</tp:taxon-authority><xref ref-type="fig" rid="F1">Fig. 1</xref><tp:nomenclature-citation-list><tp:nomenclature-citation><tp:taxon-name>
                <tp:taxon-name-part taxon-name-part-type="genus">Halonoproctus</tp:taxon-name-part> <tp:taxon-name-part taxon-name-part-type="species">ricketti</tp:taxon-name-part></tp:taxon-name><comment>Pocock, 1901: 209, pl. 21, f. 1 (described female of Pocock, 1901 was not examined).</comment></tp:nomenclature-citation><tp:nomenclature-citation><tp:taxon-name>
                <tp:taxon-name-part taxon-name-part-type="genus">Cyclocosmia</tp:taxon-name-part> <tp:taxon-name-part taxon-name-part-type="species">ricketti</tp:taxon-name-part></tp:taxon-name><comment>Simon, 1903: 887, f. 1044–1047; Gertsch &amp; Platnick, 1975: 18, f. 28–29, 32, 36; Song, Zhu &amp; Chen, 1999: 36, f. 16H, K–L; Schwendinger, 2005: 227, f. 2–8, pl. 1D; Zhu, Zhang &amp; Zhang, 2006: 120, f. 1, 2A–E; Zhang, Gao &amp; Li, 2007: 385, f. 101; Yin et al., 2012: 134, f. 13a–e.</comment></tp:nomenclature-citation></tp:nomenclature-citation-list></tp:nomenclature><tp:treatment-sec sec-type="material" id="SECID0EXFAE"><title>Material examined.</title><p>Female (XUC-2013-013), Mt. Nan, Ciping Town, Jinggangshan City, Jiangxi Province, China, <named-content xmlns:xlink="http://www.w3.org/1999/xlink" content-type="dwc:verbatimCoordinates" xlink:type="simple"><named-content content-type="geo-json" specific-use="{&#34;type&#34;:&#34;Point&#34;,&#34;coordinates&#34;:[114.163500,26.568920]}" id="NCID0EAGAE" xlink:type="simple">26.56892°N, 114.16350°E</named-content></named-content>, 22 October 2013, collected by F.X. Liu, X. Xu and C. Xu; 1 Juvenile (C-2016-001), Cemetery of Jinggangshan Revolutionary Martyrs, Ciping Town, Jinggangshan City, Jiangxi Province, <named-content xmlns:xlink="http://www.w3.org/1999/xlink" content-type="dwc:verbatimCoordinates" xlink:type="simple"><named-content content-type="geo-json" specific-use="{&#34;type&#34;:&#34;Point&#34;,&#34;coordinates&#34;:[114.159600,26.578730]}" id="NCID0EIGAE" xlink:type="simple">26.57873°N, 114.15960°E</named-content></named-content>, 31 August 2016, collected by X. Xu; 1 female (Tianzishan-2016), Mt. Tianzi, Zhangjiajie, Hunan Province, China, <named-content xmlns:xlink="http://www.w3.org/1999/xlink" content-type="dwc:verbatimCoordinates" xlink:type="simple"><named-content content-type="geo-json" specific-use="{&#34;type&#34;:&#34;Point&#34;,&#34;coordinates&#34;:[110.440000,29.400000]}" id="NCID0EQGAE" xlink:type="simple">29.40°N, 110.44°E</named-content></named-content>, 10 March 2016, collected by S.F. Peng.</p></tp:treatment-sec><tp:treatment-sec sec-type="diagnosis" id="SECID0EVGAE"><title>Diagnosis.</title><p>
            <italic><tp:taxon-name><tp:taxon-name-part taxon-name-part-type="genus">Cyclocosmia</tp:taxon-name-part> <tp:taxon-name-part taxon-name-part-type="species">ricketti</tp:taxon-name-part></tp:taxon-name></italic> differs from other species of <italic><tp:taxon-name><tp:taxon-name-part taxon-name-part-type="genus">Cyclocosmia</tp:taxon-name-part></tp:taxon-name></italic> by the character of 23-33 radiating ribs on each side of abdominal disc (Fig. <xref ref-type="fig" rid="F1">1I-L</xref>), and parallel-sided spermathecae (Fig. <xref ref-type="fig" rid="F1">1G, H</xref>). It can be distinguished from <italic><tp:taxon-name><tp:taxon-name-part taxon-name-part-type="genus">Cyclocosmia</tp:taxon-name-part> <tp:taxon-name-part taxon-name-part-type="species">latusicosta</tp:taxon-name-part></tp:taxon-name></italic> by the lack of the elevated central zone inside the upper pair of muscle impressions (Fig. <xref ref-type="fig" rid="F1">1I-L</xref>). More details see <xref ref-type="bibr" rid="B16">Zhu et al. 2006</xref>.</p></tp:treatment-sec><tp:treatment-sec sec-type="description" id="SECID0EGIAE"><title>Description.</title><p>Female (XUC-2013-013). Total length, including chelicerae, 14.00; carapace 6.50 long, 5.40 wide; abdomen 6.50 long, 9.30 wide. Carapace red-brown and smooth, with a few marginal hairs in the front of ocular area, four long bent bristles in longitudinal row running through ocular area, the posterior two bristles have been damaged (Fig. <xref ref-type="fig" rid="F1">1D</xref>). Ocular area with a black ring around each eye of the anterior eye row and a black band in front of fovea. Cervical groove and radial furrows distinct. Fovea deep and procurved, U-shaped, its greatest width occupying one fourth of carapace width at that point. Eyes set on low tubercle, ocular 0.70 long, 1.70 wide anteriorly, 1.70 wide posteriorly. Clypeus height 0.60. Anterior eye row straight and posterior eye row recurved, both rows almost equal in length. Ratio of eyes, <abbrev xmlns:xlink="http://www.w3.org/1999/xlink" xlink:title="anterior lateral eye" id="ABBRID0EQIAE" xlink:type="simple">ALE</abbrev>: <abbrev xmlns:xlink="http://www.w3.org/1999/xlink" xlink:title="anterior median eye" id="ABBRID0ETIAE" xlink:type="simple">AME</abbrev>: <abbrev xmlns:xlink="http://www.w3.org/1999/xlink" xlink:title="posterior lateral eye" id="ABBRID0EWIAE" xlink:type="simple">PLE</abbrev>: <abbrev xmlns:xlink="http://www.w3.org/1999/xlink" xlink:title="posterior median eye" id="ABBRID0EZIAE" xlink:type="simple">PME</abbrev> (0.40: 0.25: 0.30: 0.20). <abbrev xmlns:xlink="http://www.w3.org/1999/xlink" xlink:title="anterior lateral eye" id="ABBRID0E3IAE" xlink:type="simple">ALE</abbrev>-<abbrev xmlns:xlink="http://www.w3.org/1999/xlink" xlink:title="anterior median eye" id="ABBRID0E6IAE" xlink:type="simple">AME</abbrev> 0.25, <abbrev xmlns:xlink="http://www.w3.org/1999/xlink" xlink:title="anterior median eye" id="ABBRID0ECJAE" xlink:type="simple">AME</abbrev>-<abbrev xmlns:xlink="http://www.w3.org/1999/xlink" xlink:title="anterior median eye" id="ABBRID0EFJAE" xlink:type="simple">AME</abbrev> 0.20, <abbrev xmlns:xlink="http://www.w3.org/1999/xlink" xlink:title="posterior lateral eye" id="ABBRID0EIJAE" xlink:type="simple">PLE</abbrev>-<abbrev xmlns:xlink="http://www.w3.org/1999/xlink" xlink:title="posterior median eye" id="ABBRID0ELJAE" xlink:type="simple">PME</abbrev> 0.10, <abbrev xmlns:xlink="http://www.w3.org/1999/xlink" xlink:title="posterior median eye" id="ABBRID0EOJAE" xlink:type="simple">PME</abbrev>-<abbrev xmlns:xlink="http://www.w3.org/1999/xlink" xlink:title="posterior median eye" id="ABBRID0ERJAE" xlink:type="simple">PME</abbrev> 0.70. <abbrev xmlns:xlink="http://www.w3.org/1999/xlink" xlink:title="median ocular area" id="ABBRID0EUJAE" xlink:type="simple">MOA</abbrev> 0.70 long, 0.70 wide in front, 1.10 wide at back. Chelicerae red-brown, inner margin with eight teeth and six denticles, outer margin with seven teeth and four denticles. Rastellum raised on prominent angled projection and consisting of many short black teeth. Labium yellow-brown, 1.10 long, 1.20 wide, with three black cuspules anteriorly. Maxilla yellow-brown, 2.30 long, 1.50 wide, with a few black cuspules at base.</p><p>Legs yellow-brown. Tibiae and tarsi of pedipalps, and distal three segments of legs I and II with numerous horn-like spines, metatarsus III with a few short dorsal and two ventrally spines, tarsus III with a few dark spines prolaterally and ventrally. Legs each with three tarsal claws, paired claws with a single large tooth, unpaired claw lacking tooth. Palp with a single claw bearing one tooth. Measurements: palp 10.06 (4.00 + 2.10 + 2.30 + 2.20), leg I 11.00 (4.20 + 1.60 + 2.50 + 1.50 + 1.20), leg II 8.60 (3.20 + 1.40 + 1.50 + 1.40 + 1.10), leg III 8.50 (3.50 + 1.30 + 1.20 + 1.00 + 1.50), leg IV 12.20 (4.00 + 2.60 + 2.10 + 2.00 + 1.50). Formula: 4123.</p><p>Abdomen funnel-shaped and dark yellow-brown (Fig. <xref ref-type="fig" rid="F1">1D</xref>). Caudal disc slightly concave, 8.80 in transversal diameter and 8.50 in longitudinal diameter, with two rids running dorso-ventrally and 32/33 (XUC-2013-013), 29/28 (Tianzishan-2016), 33/33 (C-2016-001) radiating ribs on each side. Abdominal disc with six well-marked <!--PageBreak-->muscle impressions (Fig. <xref ref-type="fig" rid="F1">1I-L</xref>). Four spinnerets, with inner pair small and one-segmented, and outer pair slightly longer and three-segmented (Fig. <xref ref-type="fig" rid="F1">1F</xref>). Genitalia with paired spermathecae (Fig. <xref ref-type="fig" rid="F1">1G, H</xref>), sack-like, parallel-sided, the length of each one is more or less one and a half times its width: length = 0.55 mm, width = 0.33 mm (XUC-2013-013); length = 1.17 mm, width = 0.78 mm (Tianzishan-2016).</p></tp:treatment-sec><tp:treatment-sec sec-type="distribution" id="SECID0EMKAE"><title>Distribution.</title><p>China (Fujian, Hunan, Jiangxi, Zhejiang, Sichuan).</p></tp:treatment-sec><tp:treatment-sec sec-type="remarks" id="SECID0EMKAE1"><title>Remarks.</title><p><italic><tp:taxon-name><tp:taxon-name-part taxon-name-part-type="genus">Cyclocosmia</tp:taxon-name-part> <tp:taxon-name-part taxon-name-part-type="species">ricketti</tp:taxon-name-part></tp:taxon-name></italic> was diagnosed and described based on the holotype female collected from Fujian, and since then, according to the character of the abdominal disc with 23-33 ribs on each side, researchers have identified specimens collected from Hunan, Zhejiang, Sichuan as <italic><tp:taxon-name><tp:taxon-name-part taxon-name-part-type="genus">Cyclocosmia</tp:taxon-name-part> <tp:taxon-name-part taxon-name-part-type="species">ricketti</tp:taxon-name-part></tp:taxon-name></italic>. Here, a specimen collected from Jiangxi is also identified as <italic><tp:taxon-name><tp:taxon-name-part taxon-name-part-type="genus">Cyclocosmia</tp:taxon-name-part> <tp:taxon-name-part taxon-name-part-type="species">ricketti</tp:taxon-name-part></tp:taxon-name></italic> on the basis of this character; <italic><tp:taxon-name><tp:taxon-name-part taxon-name-part-type="genus">Cyclocosmia</tp:taxon-name-part> <tp:taxon-name-part taxon-name-part-type="species">ricketti</tp:taxon-name-part></tp:taxon-name></italic> was not recorded in Jiangxi before. Males remain unknown.</p></tp:treatment-sec><tp:treatment-sec><!--Section generated to contain objects referenced in tp:taxon-treatment.--><fig id="F1" position="float" orientation="portrait"><label>Figure 1.</label><caption><p>
          <italic><tp:taxon-name><tp:taxon-name-part taxon-name-part-type="genus">Cyclocosmia</tp:taxon-name-part> <tp:taxon-name-part taxon-name-part-type="species">ricketti</tp:taxon-name-part></tp:taxon-name></italic> (Pocock, 1901) <bold>A</bold> habitat <bold>B–D</bold> habitus of female (XUC-2013-013) <bold>E</bold> abdomen, lateral view <bold>F</bold> posterior portion of opisthosoma, ventral view, showing spinnerets <bold>G</bold> female genitalia (XUC-2013-013), dorsal view <bold>H</bold> female genitalia (tianzishan-2016), dorsal view <bold>I</bold> showing opisthosomal disc in plugging position (XUC-2013-013) <bold>J–L</bold> abdomen, caudal view (<bold>J</bold> XUC-2013-013 <bold>K</bold> Tianzishan-2016 <bold>L</bold> C-2016-001). Scale bars 0.5 mm.</p></caption><graphic xmlns:xlink="http://www.w3.org/1999/xlink" xlink:href="zookeys-643-075-g001.jpg" position="float" orientation="portrait" xlink:type="simple" id="oo_117174.jpg"/></fig></tp:treatment-sec><ref-list><ref id="B16"><mixed-citation xmlns:xlink="http://www.w3.org/1999/xlink" xlink:type="simple">
          <person-group><name name-style="western"><surname>Zhu</surname><given-names>MS</given-names></name><name name-style="western"><surname>Zhang</surname><given-names>JX</given-names></name><name name-style="western"><surname>Zhang</surname><given-names>F</given-names></name></person-group> (<year>2006</year>) <article-title>Rare spiders of the genus <italic><tp:taxon-name><tp:taxon-name-part taxon-name-part-type="genus">Cyclocosmia</tp:taxon-name-part></tp:taxon-name></italic> (<tp:taxon-name><tp:taxon-name-part taxon-name-part-type="class">Arachnida</tp:taxon-name-part></tp:taxon-name>: <tp:taxon-name><tp:taxon-name-part taxon-name-part-type="order">Araneae</tp:taxon-name-part></tp:taxon-name>: <tp:taxon-name><tp:taxon-name-part taxon-name-part-type="family">Ctenizidae</tp:taxon-name-part></tp:taxon-name>) from tropical and subtropical China.</article-title> <source>The Raffles Bulletin of Zoology</source> <volume>54</volume>: <fpage>119</fpage>–<lpage>124</lpage>.</mixed-citation></ref></ref-list></tp:taxon-treatment>
