# Supplementary material for: Trapdoor spiders of the genus Cyclocosmia Ausserer, 1871 from China and Vietnam (Araneae, Ctenizidae)
Source: Zookeys. 2017 Jan 6;(643):75–85. doi: 10.3897/zookeys.643.10797 (PMC5242268; doi:10.3897/zookeys.643.10797)
Supplement: XML Treatment for Cyclocosmia latusicosta [file zookeys.643.10797-treatment3.xml]

<!DOCTYPE tp:taxon-treatment
  PUBLIC "-//TaxonX//DTD Taxonomic Treatment Publishing DTD v0 20100105//EN" "tax-treatment-NSO.dtd">
<tp:taxon-treatment xmlns:tp="http://www.plazi.org/taxpub"><tp:treatment-meta><kwd-group><label>Taxon classification</label><kwd><named-content content-type="kingdom">Animalia</named-content></kwd><kwd><named-content content-type="order">Araneae</named-content></kwd><kwd><named-content content-type="family">Ctenizidae</named-content></kwd></kwd-group><mixed-citation publication-type="journal"><person-group><name><surname>Xu</surname><given-names>Xin</given-names></name><name><surname>Xu</surname><given-names>Chen</given-names></name><name><surname>Li</surname><given-names>Fan</given-names></name><name><surname>Pham</surname><given-names>Dinh Sac</given-names></name><name><surname>Li</surname><given-names>Daiqin</given-names></name></person-group><article-title>Trapdoor spiders of the genus <italic><tp:taxon-name><tp:taxon-name-part taxon-name-part-type="genus">Cyclocosmia</tp:taxon-name-part></tp:taxon-name></italic> Ausserer, 1871 from China and Vietnam (<tp:taxon-name><tp:taxon-name-part taxon-name-part-type="order">Araneae</tp:taxon-name-part></tp:taxon-name>, <tp:taxon-name><tp:taxon-name-part taxon-name-part-type="family">Ctenizidae</tp:taxon-name-part></tp:taxon-name>)</article-title><source>Zookeys</source><day>6</day><month>1</month><year>2017</year><volume>2017</volume><issue>643</issue><fpage>75</fpage><lpage>85</lpage><pub-id pub-id-type="doi">10.3897/zookeys.643.10797</pub-id></mixed-citation></tp:treatment-meta><tp:nomenclature><tp:taxon-name>
            <tp:taxon-name-part taxon-name-part-type="genus">Cyclocosmia</tp:taxon-name-part>
            <tp:taxon-name-part taxon-name-part-type="species">latusicosta</tp:taxon-name-part>
          </tp:taxon-name><tp:taxon-authority>Zhu, Zhang &amp; Zhang, 2006</tp:taxon-authority><xref ref-type="fig" rid="F2">Fig. 2</xref><!--PageBreak--><tp:nomenclature-citation-list><tp:nomenclature-citation><tp:taxon-name>
                <tp:taxon-name-part taxon-name-part-type="genus">Cyclocosmia</tp:taxon-name-part> <tp:taxon-name-part taxon-name-part-type="species">latusicosta</tp:taxon-name-part></tp:taxon-name><comment>Zhu, Zhang &amp; Zhang, 2006: 121, f. 4, 5A–D, 6A–J (described female of Zhu, Zhang &amp; Zhang, 2006 was not examined); Zhang, Gao &amp; Li, 2007: 385, f. 1–100.</comment></tp:nomenclature-citation></tp:nomenclature-citation-list></tp:nomenclature><tp:treatment-sec sec-type="material" id="SECID0EONAE"><title>Material examined.</title><p>Female (17-1-2013), Tam Dao Town, Tam Dao National Park, Vinh Phuc Province, Vietnam, <named-content xmlns:xlink="http://www.w3.org/1999/xlink" content-type="dwc:verbatimCoordinates" xlink:type="simple"><named-content content-type="geo-json" specific-use="{&#34;type&#34;:&#34;Point&#34;,&#34;coordinates&#34;:[105.648340,21.458470]}" id="NCID0EXNAE" xlink:type="simple">21.45847°N, 105.64834°E</named-content></named-content>, 17 January 2013, collected by D. Li, F.X. Liu and X. Xu; Female (XUC-2016-017), Cuc Phuong National Park, Nho Quan, Ninh Binh Province, Vietnam, <named-content xmlns:xlink="http://www.w3.org/1999/xlink" content-type="dwc:verbatimCoordinates" xlink:type="simple"><named-content content-type="geo-json" specific-use="{&#34;type&#34;:&#34;Point&#34;,&#34;coordinates&#34;:[105.599270,20.349150]}" id="NCID0E6NAE" xlink:type="simple">20.34915°N, 105.59927°E</named-content></named-content>, 31 May 2016, D. Li, F. Li and F.X. Liu; 3 females and 1 juveniles (LH-2016-(002-005)), rubber plantation, Hekou City, Yunnan, <named-content xmlns:xlink="http://www.w3.org/1999/xlink" content-type="dwc:verbatimCoordinates" xlink:type="simple"><named-content content-type="geo-json" specific-use="{&#34;type&#34;:&#34;Point&#34;,&#34;coordinates&#34;:[103.942000,22.537000]}" id="NCID0EHOAE" xlink:type="simple">22.537°N, 103.942°E</named-content></named-content>, 15 September 2016, F. Li, F.X. Liu and L. Yu.</p></tp:treatment-sec><tp:treatment-sec sec-type="diagnosis" id="SECID0EMOAE"><title>Diagnosis.</title><p>Females of <italic><tp:taxon-name><tp:taxon-name-part taxon-name-part-type="genus">Cyclocosmia</tp:taxon-name-part> <tp:taxon-name-part taxon-name-part-type="species">latusicosta</tp:taxon-name-part></tp:taxon-name></italic> are different from other <italic><tp:taxon-name><tp:taxon-name-part taxon-name-part-type="genus">Cyclocosmia</tp:taxon-name-part></tp:taxon-name></italic> species by their abdominal disc with 22–27 wide ribs on each side, each upper muscle impression with an elevated zone connected to the outer rim of each upper muscle impression, and the length of spermathecae being more or less 1.7–2.0 times longer than width.</p></tp:treatment-sec><tp:treatment-sec sec-type="description" id="SECID0EDPAE"><title>Description.</title><p>Female. Total length, including chelicerae, 17.10–30.20; chelicerae 2.60–4.90 long; carapace 7.50–14.50 long, 6.71–12.50 wide; abdomen 9.30–11.60 long, 12.20–18.50 wide. Carapace red-brown and smooth, with a few marginal hairs and a long bristle in front of ocular area, six long bent bristles in longitudinal row and two bristles in latitudinal running through ocular area (Fig. <xref ref-type="fig" rid="F2">2A</xref>). Ocular area black, with a black band in front of fovea and beside ocular area respectively. Cervical groove and radial furrows distinct. Fovea deep and procurved, U-shaped, its greatest width occupying one fifth of carapace width at that point. Eyes set on low tubercle, ocular 0.90 long, 2.00 wide anteriorly, 2.00 wide posteriorly, occupying one fourth of carapace width at that point. Clypeus height 2.40. Both anterior and posterior eye rows straight and almost equal in length. Ratio of eyes, <abbrev xmlns:xlink="http://www.w3.org/1999/xlink" xlink:title="anterior lateral eye" id="ABBRID0ENPAE" xlink:type="simple">ALE</abbrev>: <abbrev xmlns:xlink="http://www.w3.org/1999/xlink" xlink:title="anterior median eye" id="ABBRID0EQPAE" xlink:type="simple">AME</abbrev>: <abbrev xmlns:xlink="http://www.w3.org/1999/xlink" xlink:title="posterior lateral eye" id="ABBRID0ETPAE" xlink:type="simple">PLE</abbrev>: <abbrev xmlns:xlink="http://www.w3.org/1999/xlink" xlink:title="posterior median eye" id="ABBRID0EWPAE" xlink:type="simple">PME</abbrev> (0.38: 0.25: 0.20: <!--PageBreak--><!--PageBreak-->0.20). <abbrev xmlns:xlink="http://www.w3.org/1999/xlink" xlink:title="anterior lateral eye" id="ABBRID0E3PAE" xlink:type="simple">ALE</abbrev>-<abbrev xmlns:xlink="http://www.w3.org/1999/xlink" xlink:title="anterior median eye" id="ABBRID0E6PAE" xlink:type="simple">AME</abbrev> 0.28, <abbrev xmlns:xlink="http://www.w3.org/1999/xlink" xlink:title="anterior median eye" id="ABBRID0ECQAE" xlink:type="simple">AME</abbrev>-<abbrev xmlns:xlink="http://www.w3.org/1999/xlink" xlink:title="anterior median eye" id="ABBRID0EFQAE" xlink:type="simple">AME</abbrev> 0.28, <abbrev xmlns:xlink="http://www.w3.org/1999/xlink" xlink:title="posterior lateral eye" id="ABBRID0EIQAE" xlink:type="simple">PLE</abbrev>-<abbrev xmlns:xlink="http://www.w3.org/1999/xlink" xlink:title="posterior median eye" id="ABBRID0ELQAE" xlink:type="simple">PME</abbrev> 0.02, <abbrev xmlns:xlink="http://www.w3.org/1999/xlink" xlink:title="posterior median eye" id="ABBRID0EOQAE" xlink:type="simple">PME</abbrev>-<abbrev xmlns:xlink="http://www.w3.org/1999/xlink" xlink:title="posterior median eye" id="ABBRID0ERQAE" xlink:type="simple">PME</abbrev> 0.80. <abbrev xmlns:xlink="http://www.w3.org/1999/xlink" xlink:title="median ocular area" id="ABBRID0EUQAE" xlink:type="simple">MOA</abbrev> 0.80 long, 0.78 wide in front, 1.20 wide at back. Chelicerae red-brown, inner margin with six teeth and one denticle, outer margin with seven teeth and four denticles. Rastellum raised on prominent angled projection and consisting of many short black teeth. Labium yellow-brown, 1.40 long, 1.40 wide, with three black cuspules anteriorly. Maxilla yellow-brown, 15.90 long, 1.20 wide, with a few black cuspules at base.</p><fig id="F2" position="float" orientation="portrait"><label>Figure 2.</label><caption><p>
          <italic><tp:taxon-name><tp:taxon-name-part taxon-name-part-type="genus">Cyclocosmia</tp:taxon-name-part> <tp:taxon-name-part taxon-name-part-type="species">latusicosta</tp:taxon-name-part></tp:taxon-name></italic> Zhu, Zhang &amp; Zhang, 2006 <bold>A</bold> habitus of female, lateral view (17-I-2013) <bold>B</bold> posterior portion of opisthosoma, ventral view, showing spinnerets <bold>C</bold> abdomen, lateral view (XUC-2016-017) <bold>D–I</bold> abdomen, caudal view (<bold>D</bold> 17-I-2013 <bold>E</bold> XUC-2016-017 <bold>F</bold> LH-2016-002 <bold>G</bold> LH-2016-003 <bold>H</bold> LH-2016-004 <bold>I</bold> LH-2016-005) <bold>J–N</bold> female genitalia (<bold>J</bold> 17-I-2013 <bold>K</bold> XUC-2016-017 <bold>L</bold> LH-2016-003 <bold>M</bold> LH-2016-004 <bold>N</bold> LH-2016-005), dorsal view. Scale bars <bold>A, B, D</bold> 1mm, <bold>J–N</bold> 0.5 mm.</p></caption><graphic xmlns:xlink="http://www.w3.org/1999/xlink" xlink:href="zookeys-643-075-g002.jpg" position="float" orientation="portrait" xlink:type="simple" id="oo_117176.jpg"/></fig><p>Legs yellow-brown. Tibiae and tarsi of pedipalps, and distal three segments of legs I and II with numerous horn-like spines, metatarsus III with a few short dorsal and ventrally spines, tarsus III with a few dark spines prolaterally and ventrally. Legs each with 3 tarsal claws, paired claws with a single large tooth, unpaired claw lacking tooth. Palp with a single claw bearing one tooth. Measurements: palp 12.10 (4.20 + 1.80 + 3.10 + 3.00), leg I 14.00 (5.00 + 2.00 + 3.00 + 2.00 + 2.00), leg II 11.20 (4.10 + 2.00 + 2.00 + 1.50 + 1.60), leg III 11.00 (4.10 + 1.00 + 2.20 + 1.70 + 2.00), leg IV 15.20 (5.00 + 3.00 + 2.50 + 2.50 + 2.20). Formula: 4123.</p><p>Abdomen funnel-shaped and dark yellow-brown (Fig. <xref ref-type="fig" rid="F2">2A</xref>). Caudal disc slightly convex, 11.00 in transversal diameter and 10.20 in longitudinal diameter, with two rids running dorso-ventrally (with small interrupt at the groove outer the upper pair muscle impressions) and 24/25 (17-1-2013), 23/25 (XUC-2016-017), 24/23 (LH-2016-002), 28/26 (LH-2016-003), 23/24 (LH-2016-004), 22/23 (LH-2016-005) radiating ribs on each side (Fig. <xref ref-type="fig" rid="F2">2D-I</xref>). Abdominal disc with six well-marked muscle impressions. All rims within the muscle impression zone with distinct granular structures in different sizes (Fig. <xref ref-type="fig" rid="F2">2D-I</xref>). Four spinnerets, with inner pair small and one-segmented, and outer pair longer and three-segmented. Paired spermathecae sack-like, parallel-sided, each one with a length 1.7-2.0 times its width (Fig. <xref ref-type="fig" rid="F2">2J-N</xref>), length = 0.86 mm, width = 0.43 mm (17-1-2013), length = 0.94 mm, width = 0.39 mm (XUC-2016-017), length = 1.42 mm, width = 0.83 mm (LH-2016-003), length = 0.73 mm, width = 0.40 mm (LH-2016-004), length = 1.67 mm, width = 0.83 mm (LH-2016-005).</p></tp:treatment-sec><tp:treatment-sec sec-type="distribution" id="SECID0EFTAE"><title>Distribution.</title><p>China (Guangxi, Yunnan), Vietnam (Vinh Phuc, Ninh Binh).</p></tp:treatment-sec><tp:treatment-sec sec-type="remarks" id="SECID0EKTAE"><title>Remark.</title><p>
            <italic><tp:taxon-name><tp:taxon-name-part taxon-name-part-type="genus">Cyclocosmia</tp:taxon-name-part> <tp:taxon-name-part taxon-name-part-type="species">latusicosta</tp:taxon-name-part></tp:taxon-name></italic> was diagnosed based on the holotype female collected from Guangxi Province, China, near the border to Vietnam. This study provides a new record from China (Yunnan) and Vietnam. We preliminarily treated the differences in the spermathecae among five specimens (17-1-2013, XUC-2016-017, LH-2016-003/004/005) as the intraspecific variation according to the work of <xref ref-type="bibr" rid="B15">Zhang et al. (2007)</xref>. Males remain unknown.</p></tp:treatment-sec><ref-list><ref id="B15"><mixed-citation xmlns:xlink="http://www.w3.org/1999/xlink" xlink:type="simple">
          <person-group><name name-style="western"><surname>Zhang</surname><given-names>XF</given-names></name><name name-style="western"><surname>Gao</surname><given-names>JC</given-names></name><name name-style="western"><surname>Li</surname><given-names>SQ</given-names></name></person-group> (<year>2007</year>) <article-title>Morphological variation in female <italic><tp:taxon-name><tp:taxon-name-part taxon-name-part-type="genus">Cyclocosmia</tp:taxon-name-part> <tp:taxon-name-part taxon-name-part-type="species">latusicosta</tp:taxon-name-part></tp:taxon-name></italic> (<tp:taxon-name><tp:taxon-name-part taxon-name-part-type="order">Araneae</tp:taxon-name-part></tp:taxon-name>, <tp:taxon-name><tp:taxon-name-part taxon-name-part-type="family">Ctenizidae</tp:taxon-name-part></tp:taxon-name>).</article-title> <source>Acta Zootaxonomica Sinica</source> <volume>32</volume>: <fpage>385</fpage>–<lpage>390</lpage>.</mixed-citation></ref></ref-list></tp:taxon-treatment>
