# Supplementary material for: Trapdoor spiders of the genus Cyclocosmia Ausserer, 1871 from China and Vietnam (Araneae, Ctenizidae)
Source: Zookeys. 2017 Jan 6;(643):75–85. doi: 10.3897/zookeys.643.10797 (PMC5242268; doi:10.3897/zookeys.643.10797)
Supplement: XML Treatment for Cyclocosmia liui [file zookeys.643.10797-treatment4.xml]

<!DOCTYPE tp:taxon-treatment
  PUBLIC "-//TaxonX//DTD Taxonomic Treatment Publishing DTD v0 20100105//EN" "tax-treatment-NSO.dtd">
<tp:taxon-treatment xmlns:tp="http://www.plazi.org/taxpub"><tp:treatment-meta><kwd-group><label>Taxon classification</label><kwd><named-content content-type="kingdom">Animalia</named-content></kwd><kwd><named-content content-type="order">Araneae</named-content></kwd><kwd><named-content content-type="family">Ctenizidae</named-content></kwd></kwd-group><mixed-citation publication-type="journal"><person-group><name><surname>Xu</surname><given-names>Xin</given-names></name><name><surname>Xu</surname><given-names>Chen</given-names></name><name><surname>Li</surname><given-names>Fan</given-names></name><name><surname>Pham</surname><given-names>Dinh Sac</given-names></name><name><surname>Li</surname><given-names>Daiqin</given-names></name></person-group><article-title>Trapdoor spiders of the genus <italic><tp:taxon-name><tp:taxon-name-part taxon-name-part-type="genus">Cyclocosmia</tp:taxon-name-part></tp:taxon-name></italic> Ausserer, 1871 from China and Vietnam (<tp:taxon-name><tp:taxon-name-part taxon-name-part-type="order">Araneae</tp:taxon-name-part></tp:taxon-name>, <tp:taxon-name><tp:taxon-name-part taxon-name-part-type="family">Ctenizidae</tp:taxon-name-part></tp:taxon-name>)</article-title><source>Zookeys</source><day>6</day><month>1</month><year>2017</year><volume>2017</volume><issue>643</issue><fpage>75</fpage><lpage>85</lpage><pub-id pub-id-type="doi">10.3897/zookeys.643.10797</pub-id></mixed-citation></tp:treatment-meta><tp:nomenclature><tp:taxon-name>
            <tp:taxon-name-part taxon-name-part-type="genus">Cyclocosmia</tp:taxon-name-part>
            <tp:taxon-name-part taxon-name-part-type="species">liui</tp:taxon-name-part>
            <object-id xmlns:xlink="http://www.w3.org/1999/xlink" content-type="zoobank" xlink:type="simple">http://zoobank.org/BAD72BC4-CC48-44DF-BA1A-138BAAB915B5</object-id>
          </tp:taxon-name><tp:taxon-authority>Xu, Xu &amp; Li</tp:taxon-authority><tp:taxon-status xmlns:xlink="http://www.w3.org/1999/xlink" xlink:type="simple">sp. n.</tp:taxon-status><xref ref-type="fig" rid="F3">Fig. 3</xref></tp:nomenclature><tp:treatment-sec sec-type="Holotype" id="SECID0EHVAE"><title>Holotype.</title><p>Female (C-XUX-2015), Mt. Fanjing, Taiping Town, Jiangkou County, Tongren City, Guizhou Province, China, <named-content xmlns:xlink="http://www.w3.org/1999/xlink" content-type="dwc:verbatimCoordinates" xlink:type="simple"><named-content content-type="geo-json" specific-use="{&#34;type&#34;:&#34;Point&#34;,&#34;coordinates&#34;:[108.777900,27.851300]}" id="NCID0EQVAE" xlink:type="simple">27.8513°N, 108.7779°E</named-content></named-content>, 25 May 2015, collected by Z.Q. Li, F.X. Liu and M. Yan.</p><!--PageBreak--></tp:treatment-sec><tp:treatment-sec sec-type="etymology" id="SECID0EWVAE"><title>Etymology.</title><p>The specific name is taken from the family name of the collector Fengxiang Liu, who joined all collecting trips and has worked on spiders for a few decades.</p></tp:treatment-sec><tp:treatment-sec sec-type="diagnosis" id="SECID0E2VAE"><title>Diagnosis.</title><p>Female of <italic><tp:taxon-name><tp:taxon-name-part taxon-name-part-type="genus">Cyclocosmia</tp:taxon-name-part> <tp:taxon-name-part taxon-name-part-type="species">liui</tp:taxon-name-part></tp:taxon-name></italic> sp. n. can be distinguished from <italic><tp:taxon-name><tp:taxon-name-part taxon-name-part-type="genus">Cyclocosmia</tp:taxon-name-part> <tp:taxon-name-part taxon-name-part-type="species">ricketti</tp:taxon-name-part></tp:taxon-name></italic> by abdominal disc with 33/34 ribs on each side, the rims of the upper pair muscle impressions with distinct granular structures in almost same size, the groove around the six well-marked muscle impressions dark red colour, and the middle pair muscle impressions with an elevated central zone connected to the inner rim of muscle impression (Fig. <xref ref-type="fig" rid="F3">3C</xref>). It is similar to <italic><tp:taxon-name><tp:taxon-name-part taxon-name-part-type="genus">Cyclocosmia</tp:taxon-name-part> <tp:taxon-name-part taxon-name-part-type="species">latusicosta</tp:taxon-name-part></tp:taxon-name></italic> in the shape of spermathecae, but can be distinguished from the latter by abdominal disc with 33/34 ribs on each side (Fig. <xref ref-type="fig" rid="F3">3C</xref>).</p><fig id="F3" position="float" orientation="portrait"><label>Figure 3.</label><caption><p>
          <italic><tp:taxon-name><tp:taxon-name-part taxon-name-part-type="genus">Cyclocosmia</tp:taxon-name-part> <tp:taxon-name-part taxon-name-part-type="species">liui</tp:taxon-name-part></tp:taxon-name></italic> Xu, Xu &amp; Li sp. n. <bold>A</bold> habitus of female (C-XUC-2015) <bold>B</bold> abdomen, lateral view <bold>C</bold> abdomen, caudal view <bold>D</bold> posterior portion of opisthosoma, ventral view, showing spinnerets <bold>E</bold> sternum, ventral view <bold>F</bold> female genitalia, ventral view. Scale bars <bold>A–E</bold> 1 mm, <bold>F</bold> 0.5 mm.</p></caption><graphic xmlns:xlink="http://www.w3.org/1999/xlink" xlink:href="zookeys-643-075-g003.jpg" position="float" orientation="portrait" xlink:type="simple" id="oo_117177.jpg"/></fig></tp:treatment-sec><tp:treatment-sec sec-type="description" id="SECID0EOYAE"><title>Description.</title><p>Total length, including chelicerae, 22.50; chelicerae 3.40 long; carapace 9.70 long, 8.00 wide; abdomen 11.50 long, 14.20 wide. Carapace dark brown and smooth, with a few marginal hairs and a long bristle in the front of ocular area, three long bent bristles in longitudinal row running through ocular area (Fig. <xref ref-type="fig" rid="F3">3A</xref>). Carapace widest at coxae II. Ocular area black. Cervical groove and radial furrows distinct. <!--PageBreak-->Fovea deep and procurved, U-shaped, its greatest width occupying one fourth of carapace width at that point. Eyes set on low tubercle, ocular 1.00 long, 2.24 wide anteriorly, 2.20 wide posteriorly, occupying one fourth of carapace width at that point (Fig. <xref ref-type="fig" rid="F3">3A</xref>). Clypeus height 2.10. Both anterior and posterior eye rows straight and almost equal in length. Ratio of eyes, <abbrev xmlns:xlink="http://www.w3.org/1999/xlink" xlink:title="anterior lateral eye" id="ABBRID0E5YAE" xlink:type="simple">ALE</abbrev>: <abbrev xmlns:xlink="http://www.w3.org/1999/xlink" xlink:title="anterior median eye" id="ABBRID0EBZAE" xlink:type="simple">AME</abbrev>: <abbrev xmlns:xlink="http://www.w3.org/1999/xlink" xlink:title="posterior lateral eye" id="ABBRID0EEZAE" xlink:type="simple">PLE</abbrev>: <abbrev xmlns:xlink="http://www.w3.org/1999/xlink" xlink:title="posterior median eye" id="ABBRID0EHZAE" xlink:type="simple">PME</abbrev> (0.53: 0.34: 0.43: 0.33). <abbrev xmlns:xlink="http://www.w3.org/1999/xlink" xlink:title="anterior lateral eye" id="ABBRID0EKZAE" xlink:type="simple">ALE</abbrev>-<abbrev xmlns:xlink="http://www.w3.org/1999/xlink" xlink:title="anterior median eye" id="ABBRID0ENZAE" xlink:type="simple">AME</abbrev> 0.35, <abbrev xmlns:xlink="http://www.w3.org/1999/xlink" xlink:title="anterior median eye" id="ABBRID0EQZAE" xlink:type="simple">AME</abbrev>-<abbrev xmlns:xlink="http://www.w3.org/1999/xlink" xlink:title="anterior median eye" id="ABBRID0ETZAE" xlink:type="simple">AME</abbrev> 0.25, <abbrev xmlns:xlink="http://www.w3.org/1999/xlink" xlink:title="posterior lateral eye" id="ABBRID0EWZAE" xlink:type="simple">PLE</abbrev>-<abbrev xmlns:xlink="http://www.w3.org/1999/xlink" xlink:title="posterior median eye" id="ABBRID0EZZAE" xlink:type="simple">PME</abbrev> 0.05, <abbrev xmlns:xlink="http://www.w3.org/1999/xlink" xlink:title="posterior median eye" id="ABBRID0E3ZAE" xlink:type="simple">PME</abbrev>-<abbrev xmlns:xlink="http://www.w3.org/1999/xlink" xlink:title="posterior median eye" id="ABBRID0E6ZAE" xlink:type="simple">PME</abbrev> 1.00. <abbrev xmlns:xlink="http://www.w3.org/1999/xlink" xlink:title="median ocular area" id="ABBRID0EC1AE" xlink:type="simple">MOA</abbrev> 1.00 long, 0.93 wide in front, 1.66 wide at back. Chelicerae red-brown, inner margin with eight teeth and six denticles between, outer margin with seven teeth and three denticles between. Rastellum raised on prominent angled projection and consisting of many short black teeth. Labium brown, 1.90 long, 1.70 wide, with three black cuspules anteriorly. Maxilla dark-brown, 18.5 long, 1.5 wide, with a few black cuspules at base. Sternum 5.50 long, 5.00 wide, with large, irregularly shaped sigilla in the centre (Fig. <xref ref-type="fig" rid="F3">3E</xref>).</p><p>Legs brown. Tibiae and tarsi of pedipalps, and distal three segments of legs I and II with numerous horn-like spines, metatarsus III with a few short dorsal ventrally spines, tarsus III with a few dark spines prolaterally and ventrally. Legs each with three tarsal claws, paired claws with a single large tooth, unpaired claw lacking tooth. Palp with a single claw bearing one tooth. Measurements: palp 14.50 (5.60 + 2.30 + 3.00 + 3.60), leg I 17.50 (6.00 + 3.00 + 3.70 + 2.80 + 2.00), leg II 14.40 (5.10 + 2.30 + 3.00 + 2.20 + 1.80), leg III 14.80 (5.20 + 3.00 + 2.30 + 2.20 + 2.10), leg IV 17.70 (5.50 + 3.20 + 3.50 + 3.10 + 2.40). Formula: 4132.</p><p>Abdomen funnel-shaped and dark brown. Caudal disc slightly convex (Fig. <xref ref-type="fig" rid="F3">3A, B</xref>), 13.20 in transversal diameter and 12.30 in longitudinal diameter, with two rids running dorso-ventrally (with small interrupt at the groove outer the upper pair muscle impressions) and 34/35 radiating ribs on each side (Fig. <xref ref-type="fig" rid="F3">3C</xref>). Abdominal disc with six well-marked muscle impressions, the middle pair muscle impression with an elevated central zone connected to the inner rim of muscle impression. Four spinnerets, with inner pair small and one-segmented, and outer pair much longer and three-segmented (Fig. <xref ref-type="fig" rid="F3">3D</xref>). Paired spermathecae sack-like, parallel-sided, the length of each one is more or less two times its width (Fig. <xref ref-type="fig" rid="F3">3F</xref>), length = 1.09 mm, width = 0.56 mm.</p><p>Male. Unknown.</p></tp:treatment-sec><tp:treatment-sec sec-type="distribution" id="SECID0E41AE"><title>Distribution.</title><p>China (Guizhou).</p></tp:treatment-sec></tp:taxon-treatment>
